# Supplementary material for: Utilization of Yeast Cells as Alternative Carriers in the Microencapsulation of Black Chokeberry (Aronia melanocarpa) Phenolic Extract
Source: Foods. 2025 Feb 13;14(4):625. doi: 10.3390/foods14040625 (PMC11854250; doi:10.3390/foods14040625)
Supplement: Supplementary file 1 [file foods-14-00625-s001.zip]

Archive with 1 entries (1 files):
- foods-3474859-supplementary.pdf
